# Supplementary material for: Optimized backoff scheme for prioritized data in wireless sensor networks: A class of service approach
Source: PLoS One. 2020 Aug 14;15(8):e0237154. doi: 10.1371/journal.pone.0237154 (PMC7428073; doi:10.1371/journal.pone.0237154)
Supplement: S1 File — (ZIP) [file pone.0237154.s001.zip]

Archive with 10 entries (10 files):
- S2_Fig 6.xlsx
- S2_Fig 9.xlsx
- S2_Fig 10.xlsx
- S2_Fig 11.xlsx
- S2_Fig 12.xlsx
- S2_Fig 13.xlsx
- S2_Fig 14.xlsx
- S2_Fig 15.xlsx
- S2_Fig 16.xlsx
- S2_Fig 17.xlsx
