# Supplementary material for: Optimized backoff scheme for prioritized data in wireless sensor networks: A class of service approach
Source: PLoS One. 2020 Aug 14;15(8):e0237154. doi: 10.1371/journal.pone.0237154 (PMC7428073; doi:10.1371/journal.pone.0237154)
Supplement: S1 File — (ZIP) [file pone.0237154.s001.zip › S2_Fig 6.xlsx]

## Sheet: CoSP-MAC and BEB Range Readings
BE	Backoff Slot Range for CSTP-MAC	Backoff Slot Range for BEB
1	4	2
2	4	4
3	4	8
4	4	16
5	4	32
