# Supplementary material for: Optimized backoff scheme for prioritized data in wireless sensor networks: A class of service approach
Source: PLoS One. 2020 Aug 14;15(8):e0237154. doi: 10.1371/journal.pone.0237154 (PMC7428073; doi:10.1371/journal.pone.0237154)
Supplement: S1 File — (ZIP) [file pone.0237154.s001.zip › S2_Fig 9.xlsx]

## Sheet: PDR v2 for Fig 7
Number+A1:B40 of Nodes	PDR % - HDP	PDR % - LDP
2	100	100
4	100	100
6	100	100
8	100	100
10	100	100
12	100	100
14	100	100
16	100	100
18	100	100
20	100	100
22	100	100
24	100	100
26	100	100
28	100	100
30	100	100
32	100	100
34	100	100
36	100	100
38	100	100
40	100	100
42	100	100
44	100	100
46	100	100
48	100	99.999
50	100	99.997
52	100	99.996
54	100	99.995
56	100	99.992
58	100	99.994
60	100	99.992
62	100	99.991
64	100	99.991
66	100	99.987
68	100	99.985
70	100	99.983
72	100	99.982
74	100	99.982
76	100	99.984
78	100	99.983
80	100	99.984
82	100	99.983
84	100	99.982
86	100	99.984
88	100	99.981
90	100	99.978
92	100	99.975
94	100	99.974
96	100	99.973
98	100	99.975
100	100	99.974
