# Supplementary material for: Optimized backoff scheme for prioritized data in wireless sensor networks: A class of service approach
Source: PLoS One. 2020 Aug 14;15(8):e0237154. doi: 10.1371/journal.pone.0237154 (PMC7428073; doi:10.1371/journal.pone.0237154)
Supplement: S1 File — (ZIP) [file pone.0237154.s001.zip › S2_Fig 10.xlsx]

## Sheet: Power v2 - Fig 8
Number of Nodes	Power (mW) - HPD	Power (mW) - LPD
2	0.592	0.734
4	0.592	0.832
6	0.613	0.873
8	0.595	0.768
10	0.603	0.798
12	0.611	0.846
14	0.674	0.893
16	0.695	0.948
18	0.689	0.909
20	0.623	0.923
22	0.605	0.946
24	0.675	0.877
26	0.634	0.894
28	0.617	0.836
30	0.667	0.874
32	0.701	0.903
34	0.672	0.911
36	0.703	0.896
38	0.701	0.942
40	0.712	0.849
42	0.681	0.978
44	0.691	0.912
46	0.721	0.894
48	0.732	0.987
50	0.695	0.984
52	0.702	1.011
54	0.697	1.002
56	0.696	1.026
58	0.704	1.015
60	0.708	1.008
62	0.673	1.004
64	0.703	1.014
66	0.698	1.012
68	0.724	1.032
70	0.721	1.043
72	0.723	1.078
74	0.728	1.082
76	0.729	1.094
78	0.734	1.093
80	0.738	1.105
82	0.701	1.101
84	0.713	1.068
86	0.715	1.095
88	0.737	1.068
90	0.729	1.105
92	0.734	1.109
94	0.739	1.111
96	0.738	1.116
98	0.737	1.123
100	0.747	1.145
