# Supplementary material for: Optimized backoff scheme for prioritized data in wireless sensor networks: A class of service approach
Source: PLoS One. 2020 Aug 14;15(8):e0237154. doi: 10.1371/journal.pone.0237154 (PMC7428073; doi:10.1371/journal.pone.0237154)
Supplement: S1 File — (ZIP) [file pone.0237154.s001.zip › S2_Fig 11.xlsx]

## Sheet: Throughput Fig 9 v2
Number of Nodes	Throughput (Bits/Sec) - HPD	Throughput(Bits/Sec) - LPD
2	25	23
4	20	18
6	21	20
8	23	20
10	23	21
12	34	29
14	31	28
16	24	24
18	24	15
20	20	20
22	29	25
24	25	18
26	24	21
28	17	15
30	25	19
32	21	15
34	30	27
36	28	25
38	23	18
40	24	21
42	25	15
44	26	19
46	27	26
48	27	24
50	20	17
52	17	15
54	32	30
56	35	32
58	29	20
60	23	17
62	29	26
64	17	16
66	22	17
68	27	24
70	32	28
72	17	17
74	23	17
76	27	26
78	25	18
80	26	21
82	21	15
84	33	30
86	31	28
88	27	24
90	32	28
92	17	17
94	23	17
96	27	26
98	25	18
100	26	21
