# Supplementary material for: Optimized backoff scheme for prioritized data in wireless sensor networks: A class of service approach
Source: PLoS One. 2020 Aug 14;15(8):e0237154. doi: 10.1371/journal.pone.0237154 (PMC7428073; doi:10.1371/journal.pone.0237154)
Supplement: S1 File — (ZIP) [file pone.0237154.s001.zip › S2_Fig 12.xlsx]

## Sheet: Latency v2 - csv
Number of Nodes	Latency (ms) - HPD	Latency (ms) - LPD
2	28	34
4	36	33
6	30	35
8	27	26
10	32	38
12	25	27
14	27	33
16	39	42
18	43	43
20	38	38
22	34	41
24	41	43
26	34	48
28	36	39
30	43	49
32	36	41
34	31	38
36	39	47
38	36	41
40	35	48
42	49	50
44	44	39
46	40	48
48	41	46
50	37	44
52	39	39
54	45	51
56	44	48
58	48	54
60	43	49
62	41	43
64	48	54
66	54	53
68	44	57
70	54	59
72	57	65
74	55	67
76	59	61
78	49	64
80	45	66
82	48	63
84	58	59
86	59	57
88	63	68
90	60	75
92	55	78
94	64	69
96	66	72
98	64	76
100	66	79
