# Supplementary material for: Optimized backoff scheme for prioritized data in wireless sensor networks: A class of service approach
Source: PLoS One. 2020 Aug 14;15(8):e0237154. doi: 10.1371/journal.pone.0237154 (PMC7428073; doi:10.1371/journal.pone.0237154)
Supplement: S1 File — (ZIP) [file pone.0237154.s001.zip › S2_Fig 13.xlsx]

## Sheet: RDC v2 CSV - Use This Fig 11
Radio Duty Cycle (RDC)
Number of Nodes	Listen RDC (%) - HPD	Transmit RDC (%) - HPD	Listen RDC (%) - LPD	Transmit RDC (%) - LPD
2	0.64	0.01	1.23	0.04
4	0.63	0.02	1.24	0.02
6	0.72	0.02	1.24	0.09
8	0.72	0.05	1.34	0.07
10	0.66	0.03	1.26	0.04
12	0.72	0.02	1.25	0.08
14	0.75	0.01	1.25	0.1
16	0.73	0.03	1.3	0.08
18	0.73	0.03	1.3	0.06
20	0.66	0.04	1.33	0.03
22	0.65	0.04	1.32	0.01
24	0.75	0.01	1.25	0.1
26	0.73	0.03	1.3	0.08
28	0.73	0.03	1.3	0.06
30	0.66	0.04	1.33	0.03
32	0.65	0.04	1.32	0.01
34	0.72	0.05	1.36	0.05
36	0.63	0.02	1.24	0.02
38	0.72	0.02	1.24	0.09
40	0.72	0.05	1.34	0.07
42	0.86	0.03	1.28	0.21
44	0.68	0.01	1.26	0.05
46	0.7	0.04	1.32	0.05
48	0.69	0.06	1.41	0.04
50	0.64	0.02	1.23	0.05
52	0.63	0.02	1.24	0.02
54	0.66	0.03	1.26	0.04
56	0.72	0.02	1.25	0.08
58	0.75	0.01	1.25	0.1
60	0.73	0.03	1.3	0.08
62	0.73	0.03	1.3	0.06
64	0.72	0.02	1.25	0.08
66	0.66	0.03	1.26	0.04
68	0.72	0.02	1.25	0.08
70	0.75	0.01	1.25	0.1
72	0.73	0.03	1.3	0.08
74	0.73	0.03	1.3	0.06
76	0.65	0.04	1.32	0.01
78	0.72	0.05	1.36	0.05
80	0.64	0.02	1.23	0.05
82	0.63	0.02	1.24	0.02
84	0.66	0.03	1.26	0.04
86	0.72	0.02	1.25	0.08
88	0.75	0.01	1.25	0.1
90	0.73	0.03	1.3	0.08
92	0.73	0.03	1.3	0.06
94	0.65	0.04	1.32	0.01
96	0.72	0.05	1.36	0.05
98	0.67	0.04	1.36	0.03
100	0.66	0.22	1.64	0.02
