# Supplementary material for: Optimized backoff scheme for prioritized data in wireless sensor networks: A class of service approach
Source: PLoS One. 2020 Aug 14;15(8):e0237154. doi: 10.1371/journal.pone.0237154 (PMC7428073; doi:10.1371/journal.pone.0237154)
Supplement: S1 File — (ZIP) [file pone.0237154.s001.zip › S2_Fig 14.xlsx]

## Sheet: S2_Fig 12
Packet Delivery Ratio (PDR)
Number of Nodes	CSTP-MAC (%)	PLA-MAC (%)	eMC-MAC (%)	PG-MAC (%)	TCP-CSMA/CA (%)
1	100	23	11	25	56
2	100	58	6	14	67
3	100	9	9	48	58
4	100	23	8	67	71
5	100	54	17	25	95
6	100	59	40	32	88
7	100	70	22	16	73
8	100	56	57	20	96
9	98	19	31	43	76
10	100	66	76	58	80
11	99	16	76	17	91
12	100	53	38	52	84
13	100	42	68	16	72
14	100	30	54	57	94
