# Supplementary material for: Optimized backoff scheme for prioritized data in wireless sensor networks: A class of service approach
Source: PLoS One. 2020 Aug 14;15(8):e0237154. doi: 10.1371/journal.pone.0237154 (PMC7428073; doi:10.1371/journal.pone.0237154)
Supplement: S1 File — (ZIP) [file pone.0237154.s001.zip › S2_Fig 15.xlsx]

## Sheet: S2_Fig 13
Power Consumption
Number of Nodes	CSTP-MAC (mW)	PLA-MAC (mW)	eMC-MAC (mW)	PG-MAC (mW)	TCP-CSMA/CA (mW)
1	0.58	0.99	0.91	1	0.2
2	0.6	2.72	1.21	1.71	0.28
3	0.6	3.1	1.93	3.31	0.5
4	0.6	4.41	2.22	5.12	0.63
5	0.61	6.22	3.02	6.05	1.22
6	0.62	7.95	4.12	7.57	1.93
7	0.61	9.76	5.43	7.87	2.74
8	0.59	11.57	7.15	9.05	3.33
9	0.59	12.28	8.67	9.55	4.13
10	0.62	14.39	10.69	11.41	4.34
11	0.7	14.81	12.59	12.29	4.93
12	0.69	16.41	13.6	14.23	5.65
13	0.69	18.01	15.7	14.69	5.86
14	0.72	19.24	17.43	16.63	6.37
