# Supplementary material for: Optimized backoff scheme for prioritized data in wireless sensor networks: A class of service approach
Source: PLoS One. 2020 Aug 14;15(8):e0237154. doi: 10.1371/journal.pone.0237154 (PMC7428073; doi:10.1371/journal.pone.0237154)
Supplement: S1 File — (ZIP) [file pone.0237154.s001.zip › S2_Fig 16.xlsx]

## Sheet: S2_Fig 14
Throughtput
Number of Nodes	CSTP-MAC (Bits/Sec)	PLA-MAC (Bits/Sec)	eMC-MAC (Bits/Sec)	PG-MAC (Bits/Sec)	TCP-CSMA/CA (Bits/Sec)
1	18	8	3	3	10
2	25	13	9	4	18
3	29	18	11	10	27
4	34	23	13	22	39
5	40	27	21	25	45
6	50	33	25	29	53
7	61	38	37	39	59
8	65	45	49	44	67
9	77	50	53	48	77
10	101	60	61	59	91
11	110	65	66	62	99
12	116	69	71	69	103
13	124	70	79	75	109
14	129	71	92	81	119
