# Supplementary material for: Optimized backoff scheme for prioritized data in wireless sensor networks: A class of service approach
Source: PLoS One. 2020 Aug 14;15(8):e0237154. doi: 10.1371/journal.pone.0237154 (PMC7428073; doi:10.1371/journal.pone.0237154)
Supplement: S1 File — (ZIP) [file pone.0237154.s001.zip › S2_Fig 17.xlsx]

## Sheet: S2_Fig 15
Latency
Number of Nodes	CSTP-MAC (ms)	PLA-MAC (ms)	eMC-MAC (ms)	TCP-CSMA/CA (ms)	PG-MAC (ms)
1	176	500	180	167	450
2	172	480	179	171	468
3	180	490	189	174	476
4	187	500	200	183	481
5	189	470	219	191	495
6	200	496	240	195	505
7	195	520	250	201	512
8	186	530	270	213	519
9	196	499	280	217	544
10	201	531	325	229	557
11	209	540	360	249	562
12	212	570	394	259	577
13	222	550	405	271	579
14	241	580	424	294	597
